# Supplementary material for: The Role of Premorbid IQ and Age of Onset as Useful Predictors of Clinical, Functional Outcomes, and Recovery of Individuals with a First Episode of Psychosis
Source: J Clin Med. 2021 Jun 2;10(11):2474. doi: 10.3390/jcm10112474 (PMC8199787; doi:10.3390/jcm10112474)
Supplement: Supplementary file 1 [file jcm-10-02474-s001.zip]

Archive with 1 entries (1 files):
- Molina-Garc¿¬a_et_al._jcm-1233120_supplementary_tables_reviewed 04.06.2021.pdf
